# Supplementary material for: Movements and behaviour of blue whales satellite tagged in an Australian upwelling system
Source: Sci Rep. 2020 Dec 3;10:21165. doi: 10.1038/s41598-020-78143-2 (PMC7713308; doi:10.1038/s41598-020-78143-2)
Supplement: Supplementary file 3 — Supplementary Table 2. [file 41598_2020_78143_MOESM3_ESM.xlsx]

## Sheet: Sheet1
Table S2
Variable	Description	Variations tested [transformation]	Source	Resolution	Reference
Sea surface temperature (SST)	NOAA OI 1/4 Degree Daily SST AVHRR (sea surface temperature at 0.25 degree daily resolution)	Point	NOAA Optimum Interpolation 1/4 Degree Daily Sea Surface Temperature (OISST) Analysis, Version 2	0.25 X 0.25 degrees	Reynolds R, Banzon VF, and NOAA CDR Program (2008): NOAA Optimum Interpolation 1/4 Degree Daily Sea Surface Temperature (OISST) Analysis, Version 2. NOAA National Climatic Data Center. doi:10.7289/V5SQ8XB5 [November 2018]
SST standard deviation	Calculated from above	50 x 50 km2 [log10], 100 x 100 km2 [cube root]	NOAA Optimum Interpolation 1/4 Degree Daily Sea Surface Temperature (OISST) Analysis, Version 2	0.25 X 0.25 degrees
chlorophyll-a concentration	VIIRSN, Suomi-NPP, Level-3 SMI, NASA, Global,Chlorophyll a, OCI Algorithm	Mean chl-a concentration (mg m-3) - 8 day average, monthly average, (8 day average) 14 days prior, (8 day average) 30 days prior [log]	MODIS Aqua satellite	9 km	http://oceancolor.gsfc.nasa.gov/. NASA Goddard Space Flight Center, Ocean Ecology Laboratory, Ocean Biology Processing Group; (2014): Sea-viewing Wide Field-of-view Sensor (SeaWiFS) Ocean Color Data, NASA OB.DAAC. doi: 10.5067/ORBVIEW-2/SEAWIFS_OC.2014.0.
sea surface height anomaly (SSHa)	Multimission altimeter satellite gridded sea surface heights and derived variables computed with respect to a twenty-year mean.	Point	Copernicus Marine Environment Monitoring Service (CMEMS): Sealevel_GLO_PHY_L4_REP_observations_008_047	0.25 X 0.25 degrees	E.U. Copernicus Marine Service Information
SSHa standard deviation	Calculated from above	50 x 50 km2 [sqrt], 100 x 100 km2 [log10]	Copernicus Marine Environment Monitoring Service (CMEMS): Sealevel_GLO_PHY_L4_REP_observations_008_047	0.25 X 0.25 degrees	E.U. Copernicus Marine Service Information
eddy kinetic energy	Magnitude component of the u-v vector where u=zonal current speed and v=meridional current speed.	Point [cube root]	Copernicus Marine Environment Monitoring Service (CMEMS): global gridded SSH reprocessed - multimission altimeter satellite gridded sea surface heights and derived variables	0.25 X 0.25 degrees	E.U. Copernicus Marine Service Information
wind direction	Direction is given in degrees; N=0, E=90, S=180, W=270	Point estimate for at 39S, 140.5E to represent the coastal wind that directly influences upwelling along the Bonney Coast	NCEP-DOE Reanalysis 2	6-hourly	NCEP_Reanalysis 2 data provided by the NOAA/OAR/ESRL PSD, Boulder, Colorado, USA, from their web site at http://www.esrl.noaa.gov/psd/
wind speed	Wind speed is calculated as: sqrt(u2+v2) where u is the horizontal/zonal component of velocity and v is the vertical/meridional component of velocity.	Point estimate at 39S, 140.5E to represent the coastal wind that directly influences upwelling along the Bonney Coast at a 7 days prior and 14 days prior	NCEP-DOE Reanalysis 2	6-hourly	NCEP_Reanalysis 2 data provided by the NOAA/OAR/ESRL PSD, Boulder, Colorado, USA, from their web site at http://www.esrl.noaa.gov/psd/
Wind-driven Ekman upwelling index	Daily mean wind speed calculated from the 6 hourly data at 39S, 140.5E and then used in the following equation to produce a wind index representing upwelling and downwelling: wind index/wind stress = air density (1.22 kg m^3) x drag coefficient (1.2 * 10 ^-3) x wind speed^2 x (wind speed - dominant direction of coastline (314 degrees).	Point estimate at 39S, 140.5E to represent the coastal wind that directly influences upwelling along the Bonney Coast at a 7 days prior and 14 days prior	NCEP-DOE Reanalysis 2	6-hourly	Nieblas et al. (2009) Variability of biological production in low wind-forced regional upwelling systems: A case study off southeastern Australia. Limnology and Oceanography 54: 1548-1558
Bathymetry	Depth - based on continuous terrain model for ocean and land with a spatial resolution of 30 arc seconds	Point [log]	GEBCO_2014 Grid	30 arc seconds	The GEBCO_2014 Grid, www.gebco.net
Bottom rugosity	Standard deviation of depth - calculated based on above	Point	GEBCO_2014 Grid	30 arc seconds	The GEBCO_2014 Grid, www.gebco.net
Slope (gradient in depth)	Gradient in depth - calculated based on above.	Point [cube root]	GEBCO_2014 Grid	30 arc seconds	The GEBCO_2014 Grid, www.gebco.net
Aspect	Dominant direction that the slope faces - calculated based on above	Point	GEBCO_2014 Grid	30 arc seconds	The GEBCO_2014 Grid, www.gebco.net
*In bold variables selected [and transformation used] in the top model.
